# Supplementary material for: Pharmacogenomics of Multiple Sclerosis: A Systematic Review
Source: Front Neurol. 2019 Feb 26;10:134. doi: 10.3389/fneur.2019.00134 (PMC6399303; doi:10.3389/fneur.2019.00134)
Supplement: Supplementary file 1 [file Table_1.XLSX]

## Sheet: Sheet1
Supplementary Table 1. Studies included in the systematic review.
Title	PMID	First Author, Year	Sample: responders (R), non-responder (NR)	Ethnicity/Country	Method	Genes/polymorphisms tested	Result, P-value; OR, 95-CI - for significant results	Medication	Definition of responders (R) or/and non-responders (NR)	Follow-up period
GWAS IFN-beta
Pharmacogenetic study of long-term response to interferon-β treatment in multiple sclerosis	26644207	Clarelli F, 2017	R= 166, NR= 171	European (Italian)	Illumina [1387466] Illumina OmniExpress BeadChip	GWAS, 709 247 autosomal markers	rs16898029 (intergenic), GRHL3 (rs6691722), Pmeta= 5.96x10-6,OR=0.4221 LINC00669 (rs12957214) NINJ2 (rs7298096), Pmeta= 9.8x10-5, OR=0.51 TBXAS1 (rs4726460), Pmeta= 7.41x10-5, OR=0.47 GRM3 (rs2237562), Pmeta= 2.21x10-4, OR=0.47 GRIK2 (rs1475919), Pmeta = 1.89x10-4 , OR=2.37 None of the SNPs crossed the threshold for genome-wide significance.	IFN-beta	R: no disability progression and relapses. NR: had disability progression or⩾2 relapses. Partial responders (PR): absence of disability progression and occurrence of one relapse.	4-year follow-up
Response to interferon-beta treatment in multiple sclerosis patients: a genome-wide association study	27001119	Mahurkar S, 2017	151 Australian MS patients from the ANZgene/WTCCC2 MS, R= 51, IR= 24 NR= 76 Validation: 479 IFN-β-treated MS patients from Australia, Spain, and Italy (R= 273, NR= 206)	Autralia, Spain, Italy	Illumina-Omni2.5 arrays, validation stage: Sequenom MassARRAY iPLEX system,	GWAS	In discovery and replication cohorts; GAPVD1 (rs10819043, rs10760397, rs2291858), Pcombined= 5.83x10-5, Pcombined= 6.51x10-5, Pcombined= 1.67x10-4 ZNF697 (rs10494227), Pcombined= 8.15x10-5 FHIT (rs760316), Pcombined= 6.74x10−6 rs3133084, rs1448673, rs4278350 None of the SNPs crossed the threshold for genome-wide significance.	IFN-beta	R: no relapses and no changes in the EDSS. NR: ≥ 2 relapses or increase in 1 point EDSS. Intermediate responders (IR): when a patient didn’t classify as either R or NR.	2-year follow-up
A pharmacogenetic study implicates SLC9a9 in multiple sclerosis disease activity	25914168	Esposito F, 2015	Discovery phase: R= 74 European ancestry, NR= 42 European ancestry, Replication sample: R= 346 European ancestry, 137 USA NR= 254 European ancestry, 144 USA	European (Italy), Replication: USA, Italy, France	Illumina [539016], Illumina® Human 660-Quad platform, Illumina® 2.5 M platform	GWAS	SLC9A9 (rs9828519(G)), Pdiscovery= 4.43x10 -8 Preplication= 7.78x10-4	IFN-beta	R: no relapses and no new T2-lesions or Gd-enhancing lesions in 2 years of follow-up. NR: decrease in the annualized relapse rate of less than 50% compared with 2 years before treatment or > 2 cumulative T2 or Gd-enhancing lesions at 1st-year MRI or > 4 cumulative T2 or Gd- enhancing lesions at 2nd-year MRI or 1st+ 2nd-year MRI PR: Patients who did not fulfill the definition of R or NR.	2-year follow-up
Genome-wide scan of 500,000 single-nucleotide polymorphisms among responders and nonresponders to interferon beta therapy in multiple sclerosis	19667218	Comabella M, 2008	R= 53, NR= 53 replication: R= 49, NR= 45	European (Spain)	Affymetrix [428867]	GWAS	18 SNPs in validation cohort ADAR (rs2229857), A allele, P= 0.02, OR=2.1 [1.1-4.0] IFNAR2 (rs2248202), C allele, P= 0.04, OR=1.9 [1.0-3.7] CIT (rs7308076), C allele, P= 0.006, OR=2.4 [1.3-4.4] ZFAT (rs733254), G allele, P= 0.02, OR=2.1 [1.1-4.0] ZFHX4 (rs11787532), C allele, P= 0.04, OR=2.3 [1.0-5.2] STARD13 (rs9527281), T allele, P= 0.02, OR=2.0 [1.1-3.7] GRIA3 (rs12557782), G allele, P= 0.002, …	IFN-beta	R: no increase in the EDSS score and no relapses during the follow-up period. NR: during the follow-up period there was 1 or more relapses and an increase of at least 1 point in the EDSS score that persisted for at least 2 consecutive scheduled visits separated by a 6-month interval.	at least 2-year follow-up
Genome-wide pharmacogenomic analysis of the response to interferon beta therapy in multiple sclerosis	18195134	Byun E, 2008	R= 99, NR= 107 replication: 81 individuals	European (Spain, France)	Affymetrix [~ 100000]	GWAS	Top-ranked SNPs: GPC5 (rs10492503, rs9301789), Pf= 0.0070, Pf= 0.0100 COL25A1 (rs794143), Pf= 0.0370 HAPLN1 (rs4466137), Pf= 0.0040 CAST (rs10510779), Pf= 0.0420 NPAS3 (rs4128599), Pf= 0.0240 FLJ32978 (rs952084), Pf= 0.0050 TAFA1(rs4855469), Pf= 0.0100	IFN-beta	R: no relapses and no increase in EDSS over the 2-year follow-up period. NR: had at least 2 relapses or an increase in EDSS of at least 1 point.	2-year follow-up
GWAS glatiramer acetate (GA)
A pharmacogenetic signature of high response to Copaxone in late-phase clinical-trial cohorts of multiple sclerosis	28569182	Ross CJ, 2017	580 patients, expanded discovery cohort: 941 Copaxone-treated MS patients	Multinational	Illumina OMNI-5M genome-wide array covering 4,301,331 SNPs; OMNI-5M genome-wide array, the TaqMan assay, and Sanger sequencing	GWAS	UVRAG (rs80191572), OR= 0.50 [0.35, 0.75] HLA-DQB2 (rs28724893), OR= 0.59 [0.47, 0.75] MBP (rs1789084), OR= 0.54 [0.38, 0.78] ZAK(CDCA7) (rs139890339), OR= 0.23 [0.10, 0.53]	glatiramer acetate (Copaxone)	Extreme phenotypes: High responders: 50% reduction in ARR compared to patients not predicted to be high responders. In GALA study the predicted high responders demonstrated a > 60% reduction in ARR compared to placebo.	4-year follow-up
Candidate gene/locus studies IFN-beta
Polymorphisms in the angiotensin I converting enzyme (ACE) gene are associated with multiple sclerosis risk and response to Interferon-β treatment.	30218954	Yaeghmaie R, 2018	R= 103, NR= 63	Iranian	Tetra-primer amplification-refractory mutation system (ARMS) - PCR technique, Sanger validation; PCR	ACE (rs4359 (C/T) and rs1799752 (I/D))	no significant association when comparing R vs NR	IFN-beta	R: no persistent progression in the EDSS and no relapse during follow-up period NR: at least one relapse during follow-up period and elevation of at least one point in the EDSS that sustained for a minimum of two successive visits, which were separated by a 6-month interim	2-year follow-up
NLRP3 polymorphisms and response to interferon-beta in multiple sclerosis patients	29117789	Malhotra S, 2018	R= 421, NR= 198	Italian, Spanish, German, British	TaqMan Open Array Genotyping System	10 NLRP3 polymorphisms, rs121908147 rs7525979 rs180177471 rs148478875 rs35829419 rs12070953 s12065526 rs12086048 rs4925663 rs11583410	no significant association in meta-analysis, marginal associations for the NLRP3 polymorphisms rs12070953, rs12065526, and rs12086048 in the Italian cohort and for rs4925663 and rs11583410 in the Barcelona cohort	IFN-beta	R: fulfilling any of the 3 of the following criteria: (1) presence of relapses, (2) increase of one or more points in the EDSS score, and (3) presence of ≥3 active lesions (new or enlarging T2 lesions or contrast-enhancing lesions) on the 1-year brain MRI NR: no evidence of disease activity according to these variables	1-year follow-up
Myxovirus resistance protein A (MxA) polymorphism is associated with IFNβ response in Iranian multiple sclerosis patients	28386647	Sayad A, 2017	R= 146, NR= 85	Iranian	PCR	MxA promoter region three SNPs at nt −123 (A/C, rs17000900) nt −88 (G /T, rs2071430) nt +20 (A/C, rs464138)	rs464138 AA genotype (MxA) was significantly higher in Rs compared with NRs P<0.0001, OR= 6.23 [2.77–14.03]	IFN-beta	R: no continued progression in the EDSS and no relapse during the follow-up period. NR: at least one relapse during follow-up in addition to an increase of at least one point in the EDSS that lasted for at least two successive visits, which were separated by a 6-month intermission.	at least 2-year follow-up
Angiotensin-converting enzyme insertion/deletion gene polymorphism and interferon-β treatment response in multiple sclerosis patients: a preliminary report	28430710	Ristić S, 2017	R= 162, NR= 113	Croatian, Slovenian	PCR	ACE I/D	Male NRs tended to have a significantly higher frequency of the D allele than male Rs. P= 0.022, OR= 2.43 [1.13–5.20]	IFN-beta	R: no relapses and no progression of EDSS score NR: having one or more relapses and an increase in the EDSS score of at least 1 point confirmed at 6 months during the follow-up period.	2 year follow-up period
HLA-DRB1 does not have a role in clinical response to interferon-beta among Iranian multiple sclerosis patients	25824849	Samadzadeh S, 2016	R= 47, NR= 21	Iranian	PCR	HLA-DRB1	no significant association	IFN-beta	NR: when there is at least 1 point increase in his/her EDSS confirmed for 6-months of follow-up or when at least 1 relapse occurs during the follow-up period which must be two years	at least 2-year follow-up
Immune response genes receptors expression and polymorphisms in relation to multiple sclerosis susceptibility and response to INF-β therapy	27346865	Karam RA, 2016	R= 57, NR= 23	Egyptian	PCR	IFNAR1 IFNAR2 CCR5	Significant association between CCR5 Δ32 allele and IFN-beta treatment response (rs333) P= 0.01, OR= 3.2 [1.1–8.8]	IFN-beta	R: no relapses and no increase in the EDSS score within the 2 years follow-up NR: two or more relapses and/or having an increase of 1 point of the EDSS score, confirmed by two consecutive visits in the 2 years follow-up	2-year follow-up
HLA genes as modifiers of response to IFN-β-1a therapy in relapsing-remitting multiple sclerosis	27020477	Mazdeh M, 2016	R= 146, NR= 85	Iranian	PCR with sequence-specific primers using low-resolution HLA-ABDR SSP kits	HLA-DBR1 HLA-A HLA-B	Increased frequencies of HLA-DRB1*04 allele (P = 0.008, OR=1.94 [1.19–3.17]) and HLA-A*03-B*44-DRB1*04 (P = 0.07) haplotype, and decreased frequency of HLA-B*15 (P = 0.03, OR=0.29 [0.10–0.84]) associated with better response to IFN-beta.	IFN-beta	R: no sustained progression in the EDSS and no relapse during the follow-up period NR: when at least one relapse occurred during follow-up + an increase of at least one point in the EDSS that continued for a minimum of two consecutive visits, which were separated by a 6-month interval	2-year follow-up
Association of CD58 Polymorphism with Multiple Sclerosis and Response to Interferon ß Therapy in A Subset of Iranian Population	25685741	Torbati S, 2015	R= 62, NR= 58	Iranian	PCR-SSP	CD58 (rs12044852)	CD58 CC genotype of rs12044852 A/C polymorphism had the highest MSSS score compared to others - a negative impact of on response to IFN-beta therapy. CC: P<0.05, OR= NA	IFN-beta	R: no increase in the EDSS and no relapses during the follow-up period. NR: one or more relapses occurred during the follow-up period and when an increase of at least 1 point was observed in the EDSS that persisted for a minimum of two consecutive scheduled visits separated by a 6-month interval.	2-year follow-up
NLRP3 inflammasome is associated with the response to IFN-β in patients with multiple sclerosis	25586466	Malhotra S, 2015	R= 403, NR= 386	Multinational	allelic discrimination using fluorogenic TaqMan®	NLRP3 (rs35829419)	no significant association - a trend for association was observed in a meta-analysis pMH= 0.08, OR (M-H (95% CI)) = 1.7 [0.93–3.11]	IFN-beta	R: no relapses and no increase in the EDSS score over the follow-up period. NR: one or more relapses and an increase of at least 1 point in the EDSS score confirmed at 6 months during the follow-up period. IR: presence of relapses with an increase of 51 points in the EDSS score, or absence of relapses with an increase in the EDSS score of 1 point or higher.	2-year follow-up
Pharmacogenomic study in patients with multiple sclerosis: Responders and nonresponders to IFN-β	26445728	Bustamante MF, 2015	R= 416, NR= 414 validation phase: R= 281, NR= 274	Multinational	Illumina GoldenGate assay	384 polymorphisms in genes related to the type I IFN and TLR pathways and genes coding for GABA and glutamate receptors. Validation phase: GABRR3 STUB IFIH1 PELI3 IKBKB FNAR1 CXCL1	2 polymorphisms associated with IFN-beta response in combined analysis (all patients): PELI3 (rs2277302), P= 0.008, OR=1.29 [1.07–1.56] GABRR3 (rs832032), P= 0.006, OR=1.31[1.08–1.59]	IFN-beta	R: no disability progression and relapses NR: disability progression or⩾2 relapses. PR: absence of disability progression and occurrence of one relapse.	follow-up of at least 2 years
Prediction of response to interferon therapy in multiple sclerosis	24943672	Sellebjerg F, 2014	575 patients with RRMS	Denmark	allelic discrimination using TaqMan	GPC5 (rs10492503) IRF5 (rs2004640, rs3807306, rs4728142) IRF8 (rs13333054 and rs17445836)	no significant association	IFN-beta	The effect on time to the first relapse during the first 2 years and the risk of disease progression during the first 5 years of treatment	2 and 5-year follow-up
Roles of the ubiquitin peptidase USP18 in multiple sclerosis and the response to interferon-β treatment	23700969	Malhotra S, 2013	R= 130, NR= 95	Spanish	allelic discrimination using TaqMan	USP18 rs2542109 (intronic) and rs9618216 (promoter)	USP18 AA homozygosis for the intronic polymorphism rs2542109 was associated with positive response to IFN-beta P= 0.041, OR = 1.8 [1.0-3.1]	IFN-beta	R: absence of relapses and lack of progression on the EDSS during the first 2 years of treatment. NR: the presence of one or more relapses and a confirmed increase of at least one point in the EDSS during the 2-year follow-up period	2-year follow-up
Allelic combinations of immune-response genes as possible composite markers of IFN-β efficacy in multiple sclerosis patients	23171334	Kulakova OG, 2012	R= 87, NR= 166	Russian	a sequence-specific primer commercial technique (PCR-SSP), RFLP	HLA class II DRB1 locus, CCR5 (rs333) IFNAR1 (rs1012335) IFNB1 (rs1051922) TNF (rs1800629) IFNG (rs2430561) TGFB1 (rs1800469) CTLA4 (rs231775) IL7RA (rs6897932) TGFB1 (rs1800469) IFNB1 (153T>C)	TGFB1*-509 C allele P= 0.042 (corrected after multiple comparison testing), OR= 9.2 [0.2-70.4] - associated with favorable IFN-beta response. CCR5*d rs333, P= 0.036, OR=1.9 [1.0-3.6] - associated with favorable IFN-beta response. Carriage of composite markers (CCR5*d + IFNAR1*G + IFNB1*T/T) or (CCR5*d + IFNAR1*G + IFNG*T) is beneficial for IFN-beta treatment efficacy. - CCR5*d+IFNAR1*G+IFNB1*T/T …	IFN-beta	R: optimal if no relapses and no sustained progression of EDSS level occurred during no less than 2 years of high-dose IFN-beta course. NR: the rest of the patients who did not achieve the event-free clinical status of the optimal response.	The mean duration of GA treatment in responders (Rs)- at least two tear follow up- was 2.9 ± 1.2 (range: 2.0–5.25 years). The mean duration of GA treatment in NRs was 1.3 ± 0.4 (range:0.75–2.0 years)
Interferon regulatory factor 5 gene variants and pharmacological and clinical outcome of Interferonβ therapy in multiple sclerosis	21471993	Vosslamber S, 2011	73 Spanish/Netherlands (test group), R= 31, NR= 42 261 Americans/Netherlands (validation group)	Spanish, Netherlands, Americans	Taqman Genotyping Assay, Sequenom MassArray platform and its iPLEX format, PCR	IRF5 (rs2004640, rs10954213, rs4728142, 30bp insertion/deleletion polymorphism in exon 6)	IRF5 rs2004640 TT (P= 0.0006) and rs47281420 AA (P= 0.0023) genotype exerted a poor pharmacological response to IFN-beta compared with patients carrying the respective G-alleles. rs2004640 TT genotype - developed more T2 lesions during IFN-beta treatment (P= 0.003). rs4728142-AA genotype - a trend of an association with more T2 lesions (P= 0.103) and MRI-based NRs status was observed (P=0.154). r…	IFN-beta	NR: MRI-based - if one or more new T2 lesions had developed during 12 months of treatment.	2-year follow-up
Apolipoprotein alleles and the response to interferon-β-1b in multiple sclerosis	21325856	Carmona O, 2011	95 patients with RRMS	Spanish	PCR, restriction fragment length polymorphism analysis	ApoE (e4/e2 alleles )	no significant association	IFN-beta	(1) relapse rate (defined as number of relapses per year), (2) progression of 1 point on the EDSS (maintained for at least 6 consecutive months), (3) time to moderate disability (defined as EDSS = 3), (4) progression index (defined as the increase in EDSS per year), (5) time to onset of the secondary progressive phase, and (6) percentage of suspended IFN-beta treatment	mean follow-up 7.44 years +-2.98
IL28B polymorphisms are not associated with the response to interferon-β in multiple sclerosis	21889215	Malhotra S, 2011	R= 281, NR= 307	Spanish	allelic discrimination using fluorogenic TaqMan® probes	IL28B (IFNL3) rs8099917 rs12979860	no significant association	IFN-beta	R: no increase in the EDSS and no relapses during the follow-up period. NR: one or more relapses occurred during the follow-up period and when an increase of at least 1 point was observed in the EDSS that persisted for a minimum of two consecutive scheduled visits separated by a 6-month interval.	2-year follow-up
CD46 in a Spanish cohort of multiple sclerosis patients: genetics, mRNA expression and response to interferon- beta treatment	21177319	Alvarez-Lafuente R, 2011	R= 92, NR= 71	Spanish	TaqMan	5 SNPs in CD46 rs2796267 rs2724385 rs2796269 rs6657476 rs859706	CD46 rs2724385 polymorphism: TT- decreased frequency among NRs, AT- increased among NRs. rs2724385 -TT, P= 0.006, OR= 3.5 [1.4-8.9] rs2724385 -AT, P= 0.007, OR= 0.40 [0.20–0.79]	IFN-beta	NA	1-year follow-up
Influence of APOE gene polymorphisms on interferon-beta treatment response in multiple sclerosis	21163235	Guerrero AL, 2011	38 patients with RRMS	Spanish	PCR	APOE: allele E2 or E4	no significant association	IFN-beta	10 response criteria, 4 considering patients to be NR in each case if they met any of the following criteria: 1. Criterion A: increase of at least 1 step in the EDSS score. 2. Criterion B: one relapse in 2 years. 3. Criterion C: two or more relapses in 2 years. 4. Criterion D: reduction in the frequency of relapses less than 30% compared to the 2 years prior to treatment. 5. Criterion E: reductio…	2-year-follow up, 6 years of follow-up have been completed in 15 patients
Validation of IRF5 as multiple sclerosis risk gene: putative role in interferon beta therapy and human herpes virus-6 infection	20861862	Vandenbroeck K, 2011	R= 106, NR= 112	Spanish	TaqMan™ PCR	IRF5 (rs4728142, rs3807306)	no significant association, trend for rs3807306 T allele, P= 0.09, OR=1.39 [0.95–2.05]	IFN-beta	R: no relapses/increases in EDSS over the 2-year follow-up, NR: at least two relapses or an increase in EDSS of at least one point during the same period	2-year follow-up
Polymorphisms of innate pattern recognition receptors, response to interferon-beta and development of neutralizing antibodies in multiple sclerosis patients.	20595247	Enevold C, 2010	R=340, NR= 187	Danish	multiplex SNP assays	42 SNPs in the genes encoding TLR1–10, NOD1-2, RIG-I, and IFIH1	no significant association	IFN-beta	NR: having either disease progression after two years of treatment, or a less than 30% decrease in the number of relapses compared with the number of relapses in the last 24 months prior to treatment onset, or both	2-year follow-up
Glypican 5 is an interferon-beta response gene: a replication study	19556317	Cénit MD, 2009	R= 55, NR= 79	Spanish	TaqMan technology, case-control study	3 SNPs in GPC5 locus, 3 SNPs in HAPLN1 locus	GPC5: rs10492503 AA: P= 0.018, OR= 3.0 [1.3-6.6], rs1411751 GG: P= 0.012, OR= 3.7 [1.5-9.4], P-values corrected after multiple-comparisons testing HAPLN1 - no significant association	IFN-beta	R: no relapses and no increase in EDSS over the 2-year follow-up period NR: at least two relapses or an increase in EDSS of at least 1 point.	2-year follow-up
Genetic polymorphisms, their allele combinations and IFN-β treatment response in Irish multiple sclerosis patients	19604093	O'Doherty C, 2009	R= 155, NR= 100	Irish	MALDI-TOF, Taqman™ Assay-on-Demand kits	61 SNPs in 34 candidate genes VCAM1, JAK1, IL10, IL12RB2 GBP1, ITGA4, STAT1, IL1B, CASP10, CFLAR, PRKR, PNPT1, DRD3, CASP3, DUSP1, IRF4, LEPTIN, CASP2, IDO1, DBH, JAK2, CD274, CASP7, TH, CASP5, IRF9, PIAS1, SOCS3, PRKCA, STAT3, TYK2, ITGB2, IFNAR2, IL10RB	No significant associations for individual SNPs. Combinations: JAK2-IL10RB-GBP1-PIAS1 (Pperm= 0.0008), JAK2-IL10-CASP3 (Pperm= 0.001)	IFN-beta	R: reduction in relapse rate by one-third after the initial 6–9 months of treatment and no sustained progression (verified at 3 months) on the EDSS≥1 point if baseline EDSS <5.5 or <0.5 points if baseline EDSS ≥5.5. NR: relapse rate remains the same or increases after the initial 6- to 9-month period of treatment.	2-year follow-up
HLA class I and II alleles and response to treatment with interferon-beta in relapsing-remitting multiple sclerosis	19349081	Comabella M, 2009	R= 74, NR= 75	Spanish	polymerase chain reaction-sequence-specific oligonucleotide (PCR-SSO)	HLA class I and class II genes HLA-A HLA--B HLA-C HLA--DRB1 HLA-DQA1 HLA-DQB1	no significant association	IFN-beta	R: no increase in EDSS and no relapses during the follow-up period. NR: one or more relapses occurred during the follow-up period and when an increase of at least 1 point was observed in the EDSS that persisted for a minimum of two consecutive scheduled visits separated by a 6-month interval	2-year follow-up
Pharmacogenetics of MXA SNPs in interferon-beta treated multiple sclerosis patients	17126411	Weinstock-Guttman B, 2007	101 patients	USA	PCR	MXA promoter region (rs2071430 and rs17000900)	no significant association	IFN-beta	R: 19 patients, relapse-free and EDSS stable for the preceding 2- years of IFN-beta-1a treatment. No enhancing lesions and no new/enlarging T2 lesions on the MRI performed at study entry compared to the clinical MRI obtained in the previous year. PR: 18 MS patients who had one or more documented relapses in the preceding 12 months with or without concomitant changes in MRI activity.	2-year follow-up
An IFNG polymorphism is associated with interferon- beta response in Spanish MS patients	16430971	Martínez A, 2006	R= 39, NR= 71	Spanish	microsatellite genotyping	polymorphic microsatellite located in the first intron of the IFNG	A different allelic distribution when patients with relapses were compared with relapse-free patients. (CA)12 (-) P= 0.013, OR= 0.5 [0.3-0.9], (CA)13 (-) P= 0.04, OR=1.8 [1.0-3.1], (CA)14 (-) P= 0.009, OR= NA, (CA)15 (+) P= 0.005, OR= 0 [0-0.6]	IFN-beta	Based upon presence or absence of relapses within the first 2 years of IFN-beta-treatment	2-year follow-up
Pharmacogenomics of responsiveness to interferon IFN-β treatment in multiple sclerosis: A genetic screen of 100 type I interferon-inducible genes	16338279	Cunningham S, 2005	R= 94, NR= 68	Irish	PCR, Sanger sequencing	100 ISRE (stimulated response elements (ISREs))-containing genes	IFNAR1 (rs55884088) LMP7 (rs2071543) CTSS (rs1136774) MxA (rs2071430, rs17000900) IFNAR1 (GT)n repeat P=0.036, OR=NA, C allele LMP7 P= 0.002, OR= 6.4 [1.8-24.1], C allele CTSS P= 0.02, OR= 0.4 [0.2-0.8], G allele MXA (rs2071430) P= 0.015 OR= 3.4 [1.1-11.4], GG genotype MXA ( rs17000900) P= 0.018, OR= 2.4 [1.1-5.4]	IFN-beta	NR: relapse rate remains the same or increases after the initial 6- to 9-month period of treatment. R: relapse rate, after the initial 6- to 9-month period, is reduced by one third and who had no sustained progression (verified at 3 months) on the EDSS (≥ point if baseline EDSS <5.5 or≥ 0.5 points if baseline EDSS ≥ 5.5)	NA
IL-10 promoter haplotype influence on interferon treatment response in multiple sclerosis	15693804	Wergeland S, 2005	63 patients with RRMS	Caucasian	PCR	IL10 -1082 (G/A), -819 (T/C) and -592 (A/C) in the promoter	MS patients with non-GCC haplotypes (rs1800896, rs1800871, rs1800872) experienced fewer new MRI T1-contrast enhancing lesions than patients with the GCC haplotype P= 0.04, OR= NA	IFN-beta	All patients underwent clinical neurological examination, including determination of EDSS at baseline, and at months 3 and 6 during treatment. Any new relapses were registered throughout the study period.
HLA class II and response to interferon-beta in multiple sclerosis	16281922	Fernández O, 2005	R= 66, NR= 30	Spain	PCR/SSO, PCR/SSP	HLA class II alleles (DR, DQ)	no significant association	IFN-beta	Suboptimal responders or NR: increased or unchanged clinical activity as compared with the year before starting IFN-b treatment, defined as one or more relapses or sustained progression, confirmed at a 6-month interval, of 0.5 or more points on the EDSS after 1 year of IFN-beta treatment.	1-year follow-up
IFNAR1 and IFNAR2 polymorphisms confer susceptibility to multiple sclerosis but not to interferon-beta treatment response	15885318	Leyva L, 2005	147 patients (100 RRMS and 47 SPMS), R= 104, NR= 43	Caucasians from Malaga and Granada, Spain	PCR	IFNAR1 (SNPs 18417 and -408) IFNAR2 (SNP 11876)	no significant association	IFN-beta	NR: an increment of one or more relapses with respect to the previous year or an increase in EDSS score of 0.5 points or more after the first year of treatment	2-year follow-up
Pharmacogenomic analysis of interferon receptor polymorphisms in multiple sclerosis	12618863	Sriram U, 2003	147 patients	Caucasian and Spain	single-tube Tm-shift genotyping-based assays29 in a GeneAmp® 5700 sequence detection system (Applied Biosystems, Foster City, CA, USA)	IFNAR1 (PROM-408, rs1041429, rs1012334, rs1012335, rs2257167, -GT repeat microsatellite, TTTA repeat microsatellite) IFNAR2 (rs3153, rs1051393, rs1131668)	SNP 16469 (A/T), rs1012334 located at the third intron of the IFNAR1 gene, suggesting modest association with relapse-free status A allele P= 0.030, OR= 0.9 [0.2-1.2]	IFN-beta	R: having 0 relapses and no increase in the EDSS in the 2 years follow-up NR: having suffered two or more relapses and/or having an increase of 1 point in the EDSS score, confirmed by two consecutive visits in the 2 years follow-up.	2-year follow-up
The HLA locus and multiple sclerosis in Spain. Role in disease susceptibility, clinical course and response to interferon-β	12225902	Villoslada P, 2002	194 cases (familiar MS) R= 77, NR= 57, undefined= 68	Caucasian and Spain	PCR-SSOP	HLA-A HLA-B HLA-DRB1 HLA-DQB1	no significant association	IFN-beta	R: no relapses and no increase in the EDSS after 2 years follow-up period NR: having suffered two or more relapses and/or having an increase of 1 point in the EDSS score confirmed in two consecutive visits in the 2 years follow-up period	2-year follow-up
Candidate gene/locus studies IFN-beta and GA
Comparative pharmacogenetics of multiple sclerosis: IFN-β versus glatiramer acetate	24798724	Kulakova OG, 2014	253 IFN-beta-treated MS patients and 285 GA-treated MS patients	Russian	NA	Immune response genes DRB1 HLA class II, IFNB1 (rs1051922) IFNAR1 (rs1012335) IFNG (rs2430561) TNF (rs1800629) TGFB1 (rs1800469) IL7RA (rs6897932) CCR5 (rs333) CTLA4 (rs231775)	Polymorphic variants of CCR5, IFNAR1, TGFB1, DRB1 and CTLA4 genes provide the choice of IFN-beta or GA. Every allelic set includes the CCR5 genetic variant - CCR5*d more frequent in IFN-beta Rs and in GA NRs, - CCR5*w/w enriched in IFN-beta NRs and in GA Rs The (CCR5*d+IFNAR1*G) discriminative allelic combination points towards IFN-beta as the choice. - CCR5*d+IFNAR1*G+DRB1*15+TGFB1*T Pf= 0.00054…	IFN-beta or glatiramer acetate	R: event-free and defined as those who had neither relapses nor sustained progression of EDSS level during no less than 2 years of the DMT course. NR: the rest of the patients, who did not achieve the event-free clinical status of the optimal response, were considered as clinically nonoptimal responders.	2-year follow-up
Candidate gene study of TRAIL and TRAIL receptors: association with response to interferon beta therapy in multiple sclerosis patients	23658636	López-Gómez C, 2013	IFN-beta: 509 original cohort (R=213, NR= 296), 226 validation cohort; GA: R= 29, NR= 48	Spanish	TaqMan assays (AppliedBiosystems, Inc., Foster City, CA, USA) and the OpenArray Platform (BioTrove, Woburn, MA, USA)	56 SNPs in: TRAIL TRAILR-1 TRAILR-2 TRAILR-3 TRAILR-4	TRAILR-1 rs20576 CC genotype -a better clinical response to IFN-beta compared with patients carrying A allele, trend in original cohort (recessive model): P= 0.056, OR= 0.41, association in validation cohort: (recessive model): P= 8.88*10(-4), Pc= 0.048, OR= 0.30 [0.1-0.6] no significant association with GA efficacy	IFN-beta, galatimer acetate	R: no relapses and no progression of the disease during the follow-up period NR: or suboptimal responders: one or more relapses or any progression of the disease during the follow-up period (an increase of at least 1.5 points in the EDSS for patients with a baseline EDSS score lower than 1, and 1 point increase in the EDSS for patients with a baseline EDSS score equal or higher than 1).	2-year follow-up
Population structure and HLA DRB1 1501 in the response of subjects with multiple sclerosis to first-line treatments	21115201	Gross R, 2011	GA (n=332) or IFN-beta (n=424) Americans-test group, 211 Germans (replication cohort)	Americans, Germans	NA	HLA DRB1 *1501 (rs3135388) IRF8 (rs17445836)	HLA-DBR1 rs3135388 AA (reflecting HLA-DBR1*1501/1501 genotype) associated with event-free survival on GA P= 0.015, OR= 2.7 [1.2-6.0] IRF8 AA genotype associated with event-free survival in IFN-beta treated subjects P= 0.017, OR= 0.45 [0.2-0.9], non significant in German replication cohort	glatiramer acetate or IFN-beta	R (GA): based on the duration of relapse-free time without new neurological symptoms or reappearance of previous symptoms, no increase in T2 lesion burden or T1 Gd-enhancing lesions on MRI, and no worsening in EDSS score of 1 point or more, sustained for 6 months period. German cohort: only information on relapses was available.	treatment with a DMT for at least 6 months
HLA- DRB1*1501 and response to copolymer-1 therapy in relapsing-remitting multiple sclerosis	11739812	Fusco C, 2001	83 patients with RRMS, 44 treated with Cop-1 (R=22, NR=22) and 39 with IFN-beta-1a (R= 22, NR=17)	Italian	PCR sequence-specific primer (SSP) commercial kits (Dynal, Oslo, Norway)	HLA-DRB1	HLA-DRB1*1501 influence response to Cop-1 P= 0.008, OR= NA No significant association with IFN-beta efficacy.	glatiramer acetate (Copolymer 1) and IFN beta	R: relapse-free or having only one mild relapse and having no evidence of disability progression NR to GA: 1 or more moderate or severe relapse and/or an increased EDSS of at least one point	2-year follow-up
Candidate gene/locus studies GA
Pharmacogenetics of glatiramer acetate therapy for multiple sclerosis: the impact of genome-wide association studies identified disease risk loci	29095108	Kulakova O, 2017	R= 133, NR= 89, IR= 74	Russian	PCR-based methods, real-time PCR assays with predesigned TaqMan kits from Applied Biosystems (CA, USA) or custom-made primers and fluorescent allele-specific probes (“Synthol”, Moscow, Russia)	17 GWAS-identified immune response loci HLA-DRB1 EOMES (rs2371108) PVT1 (rs2114358) STAT3 (rs744166) IRF8 (rs17445836) CD40 (rs6074022) TYK2 (rs2304256) CXCR5 (rs523604) EVI5 (rs11804321) CD58 (rs2300747) IL22RA2 (rs202573) CD86 (rs2255214) IL7RA (rs6897932) CLEC16A (rs6498169) CD6 (rs17824933) IL2RA (rs2104286) TNFRSF1A (rs1800693)	EOMES rs2371108*T, CLEC16A rs6498169*A, IL22RA2 rs202573*G/G PVT1 rs2114358*A associated with event-free phenotype in Rs versus NRs and Rs versus (NRs + IRs) Pf= 0.032 - 0.00092 HLA-DRB1*4 nominally significant in Rs versus (NRs + IRs), P= 0.015 Biallelic and triallelic combinations significantly associated with GA treatment response included polymorfic variants of EOMES, CLEC16A, IL22RA2, PVT1, …	glatiramer acetate	R: no relapses and/or no sustained progression of EDSS level occurred during no less than 2 years of GA course NR: Individuals experiencing one or more relapses per year, requiring treatment with corticosteroids and/or having progression of the EDSS level (≥1 point) over a 1-year period IR: patients who did not match the above criteria for both R and NR	at least 2-year follow-up
HLA DR and DQ alleles and haplotypes associated with clinical response to glatiramer acetate in multiple sclerosis	25877844	Dhib-Jalbut S, 2013	R= 30, NR= 34	Americans	One Lambda LABType SSO kit	HLA-DR and DQ alleles, HLA-DR17 HLA-DR15 HLA-DQ6 HLA-DQ2	HLA-DR and DQ useful biomarkers of predicting response to GA DQ6, DR15, without DQ2 or DR17 alleles, DR15 (+) P= 0.02, (uncorr.) DQ6 (+), P= 0.014, (uncorr.) DR17(-), P= 0.012, (uncorr.) DQ2 (-) P= 0.002, (uncorr.) DR15-DQ6 and the absence of the DR17–DQ2 haplotypes: DR15-DQ6(+) P= 0.0437 (corr.) DR17-DQ2 (-) P= 0.046 (corr.)	glatiramer acetate	R: no relapse or EDSS progression	at least 2-year follow-up
Allelic combinations of immune-response genes associated with glatiramer acetate treatment response in Russian multiple sclerosis patients	22111603	Tsareva EY, 2012	R=130, NR=84	Russian	a sequence-specific primer commercial technique (PCR-SSP), RFLP	Nine polymorphisms in: CTLA4 (rs231775) CCR5 (w→del32) IL7RA (rs6897932) DRB1 (DR1–DR18) TNF (rs1800629) IFNB1 (rs1051922) IFNG (rs2430561) TGFB1 (rs1800469) IFNAR1 (rs1012335)	Carriers of the most significant combinations: DRB1*15 + TGFB1*T + CCR5*d + IFNAR1*G (Pperm= 0.0056) and DRB1*15 + TGFB1*T + CCR5*d (Pperm= 0.013) had a 14 to 15-times increased risk of ineffective response to GA. no significant individual associations	glatiramer acetate	R: no relapses and/or no sustained progression of EDSS during no less than two years of treatment - more extreme phenotypes as in 2011 study by Tsareva EY et al.	The mean duration of GA treatment in responders (Rs) was 2.9 ± 1.2 (range: 2.0–5.25 years). The mean duration of GA treatment in NRs was 1.3 ± 0.4 (range: 0.75–2.0 years).
Pharmacogenetics of glatiramer acetate therapy for multiple sclerosis reveals drug-response markers	17622942	Grossman I, 2007	73 USA Caucasians (discovery cohort), 101 European/Canadians (replication cohort)	Caucasian, European/Canadian, US Privotal	Matrix-Assisted Laser Desorption/ Ionization Time-Of-Flight Mass Spectrometry (MALDI-TOF MS) system (Sequenom)	HLA-DRB1*1501 and 61 single nucleotide polymorphisms within a total of 27 candidate genes: TRB, MBP, MOG, MMP9, CD80, CD86, CTLA4, APOE, IFNG, IL1R1, IL1R2, IL2RA, IL2RB, L12RB1, IL12RB2, SPP1, TGFB1, TGFB2, TGFB3, CCL3, CCL5, CCR3, CASP1, FAS, ESR1, ESR2	TRB (rs71878) - associated with GA response in both study cohorts (discovery and replication) P= 0.015, OR= 6.85 [1.45–31.9] CTSS (rs2275235) P= 0.014, OR= 11.59 [1.6–81.9] significant after correction for multiple testing nominally significant : Europan/Canadian definition of response: CTSS_rs2275235_G( +) CTSS_rs1415148_A( + ) TRB@_rs71878_C( + ) MBP_rs470929_T( + ) CD86_rs2001791_T( + ) CD86_1…	glatiramer acetate (Copaxone)	R: US: relapse-free and no disease progression during two trial years European/Canadian: relapse-free for nine months and < 1T1 enhancing lesions, or T1 lesion free.	2-year follow-up, for replication cohort 9 months
Candidate gene/locus studies natalizumab
Possible Implication of GSTP1 and NQO1 Polymorphisms on Natalizumab Response in Multiple Sclerosis	27993870	Alexoudi A, 2016	R= 115, NR=15	NA	Real-Time PCR and PCR-RFLP	NQO1 (C609T) GSTP1 (A313G)	Patients who carry the wild-type genotype or only one non-wild polymorphism for either NQO1 or GSTP1 gene have possibly a better clinical outcome after the natalizumab therapy (46.7% vs 23.1%, respectively; χ2= 3.780, df= 1, P= 0.05)	natalizumab	NR: manifested clinical deterioration after natalizumab treatment	NA
Candidate gene/locus studies mitoxantrone
Lack of efficacy of mitoxantrone in primary progressive Multiple Sclerosis irrespective of pharmacogenetic factors: a multi-center, retrospective analysis	25468777	Grey Née Cotte S, 2015	41 mitoxantrone-treated PPMS-patients, 155 mitoxantrone-treated RP/SPMS-patients, and 43 PPMS-controls	German/Spanish	TaqMan™ PCR	ABCB1 (rs1045642, rs2032582) ABCG2 (rs2231137, rs2231142)	no significant association	mitoxantrone	NR: EDSS deterioration of 1 point (EDSS < 6.0) or 0.5 points (EDSS≥6.0). EDSS stability was confirmed after 24 months in 46/84 PPMS patients.	at least 1-year follow-up
ABC-transporter gene-polymorphisms are potential pharmacogenetic markers for mitoxantrone response in multiple sclerosis	19605531	Cotte S, 2009	832 MS patients	German/Spanish	TaqMan™ PCR	ABCB1 rs2032582, rs1045642 and five ABCG2-SNPs	ABCG2 (V12M and Q141K), ABCB1 rs2032582, rs1045642 may serve as pharmacogenetic markers associated with clinical response to MX therapy (P<0.05)	mitoxantrone	EDSS, relapse rate, and Multiple Sclerosis Functional Composite	Treatment response was analysed after 12 months on treatment (89.3% of the patients). If sufficient data was lacking at 12 months, data after 9 months treatment (10%) was analysed. If neither data after 12 nor 9 months was available, response was assessed at the end of treatment (21–24 months, 0.7% of patients).
